# Supplementary material for: New Intrinsic Ecological Mechanisms of Leaf Nutrient Resorption in Temperate Deciduous Trees
Source: Plants (Basel). 2024 Jun 15;13(12):1659. doi: 10.3390/plants13121659 (PMC11207997; doi:10.3390/plants13121659)
Supplement: Supplementary file 1 [file plants-13-01659-s001.zip]

Archive with 1 entries (1 files):
- plants-3032631-supplementary.pdf
